# Supplementary material for: Role for Sumoylation in Systemic Inflammation and Immune Homeostasis in Drosophila Larvae
Source: PLoS Pathog. 2010 Dec 23;6(12):e1001234. doi: 10.1371/journal.ppat.1001234 (PMC3009591; doi:10.1371/journal.ppat.1001234)
Supplement: Table S1 — Inflammation genes in Drosophila. A list of 81 acute phase genes derived from genome-wide wasp infection studies of D. melanogaster. Infecting wasps were L. boulardi-17 [5] or A. tabida [8]. While infection by either wasp activates the transcription of Drosophila genes, they have starkly different parasitization strategies. A. tabida lacks virulence factors and its infection provokes a strong encapsulation response in the host [8]. L. boulardi-17 does not trigger strong encapsulation in D. melanogaster larvae because of immune evasion and the presence of virulence factors [5]. Genes are grouped in the Table based on their known or predicted functions in immune physiology. Genes within a cluster share the same expression profile. Forty genes in Table S1 and Figure S1A from the A. tabida study belong to gene clusters 1, 2, 4, 11, 12. These clusters were created by Wertheim et al. (2005), who performed the genome-wide analysis over a 72 h period [8]. Based on acute-phase kinetics of individual genes, we created clusters A-C for 51 genes in Table S1 and Figure S1B from the Schlenke study [5] which was carried out over a 24 h time period. (0.03 MB XLS) [file ppat.1001234.s001.xls]

## Sheet: SupplementaryTable1
CG	Gene Name	Cluster (W/S)	Source	Category	Key Function
CG5848	cact	C	Schlenke	Toll Pathway	Defense Response
CG7496	PGRP-SD	C	Schlenke	Toll Pathway	Defense Response
CG5490	Tl	C	Schlenke	Toll Pathway	Defense Response
CG18108	IM1	2C	Both	Toll Pathway	Defense Response
CG18106	IM2	2/A	Both	Toll Pathway	Defense Response
CG16844	IM3	A	Schlenke	Toll Pathway	Defense Response
CG15231	IM4	A	Schlenke	Toll Pathway	Defense Response
CG18279	IM10	C	Schlenke	Toll Pathway	Defense Response
CG15066	IM23	2/C	Both	Toll Pathway	Defense Response
CG16705	SPE	12	Wertheim	Toll Pathway	Defense Response
CG1857	nec	2	Wertheim	Toll Pathway	Defense Response
CG11992	Rel	4/C	Both	IMD Pathway	Defense Response
CG10146	AttA	1	Wertheim	IMD Pathway	Defense Response
CG18372	AttB	1	Wertheim	IMD Pathway	Defense Response
CG7629	AttD	C	Schlenke	IMD Pathway	Defense Response
CG8175	Mtk	2	Wertheim	IMD Pathway	Defense Response
CG14704	PGRP-LB	1	Wertheim	IMD Pathway	Defense Response
CG4257	Stat92E	C	Schlenke	JAK/STAT Pathway	Signal Transduction
CG14226	dome	2	Wertheim	JAK/STAT Pathway	Immune Response
CG31509	TotA	C	Schlenke	JAK/STAT Pathway	Defense Response
CG31508	TotC	A	Schlenke	JAK/STAT Pathway	Response to Stress
CG1594	hop	2/C	Both	JAK/STAT Pathway	Defense Response
CG18096	TepI	12/A	Both	JAK/STAT Pathway	Defense Response
CG7052	TepII	12A	Both	JAK/STAT Pathway	Defense Response
CG10363	TepIV	12/A	Both	JAK/STAT Pathway	Defense Response
CG5779	ProPO-A1	C	Schlenke	ProPO	PO Pathway
CG18550	yellow-f	11	Wertheim	ProPO	PO Pathway
CG2952	Dox-A3	11	Wertheim	ProPO	PO Pathway
CG30090	CG30090	12	Wertheim	Serpin	Serpin Activity
CG31827	CG31827	12	Wertheim	Serpin	Serpin Activity
CG30414	CG30414	12	Wertheim	Serpin	Serpin Activity
CG6687	CG6687	12	Wertheim	Serpin	Serpin Activity
CG4821	Tequila	12	Wertheim	Serpin	Serpin Activity
CG16713	CG16713	4	Wertheim	Serpin	Serpin Activity
CG16704	CG16704	1	Wertheim	Serpin	Serpin Activity
CG6633	Ugt86Dd	C	Schlenke	Metabolism	Metabolic Process
CG15902	Ugt86Dj	C	Schlenke	Metabolism	Metabolic Process
CG6113	Lip4	4	Wertheim	Metabolism	Lipase Activity
CG5210	Chit	C	Schlenke	Metabolism	Chitin Metabolic Process
CG4559	Idgf3	12	Wertheim	Metabolism	Chitin Metabolic Process
CG3135	shf	2	Wertheim	Others	Wnt Pathway
CG1373	CecC	C	Schlenke	Others	Defense Response
CG1165	LysS	C	Schlenke	Others	Defense Response
CG16799	CG16799	C	Schlenke	Others	Defense Response
CG6788	CG6788	11	Wertheim	Others	Defense Response
CG13422	CG13422	2/A	Both	Others	Defense Response
CG9681	PGRP-SB1	12	Wertheim	Others	Defense Response
CG12789	santa-maria	4	Wertheim	Others	Defense Response
CG3066	Sp7	2	Wertheim	Others	Defense Response
CG10211	CG10211	A	Schlenke	Others	Response to Oxidative Stress
CG6871	Cat	C	Schlenke	Others	Response to Oxidative Stress
CG8913	Irc	C	Schlenke	Others	Response to Oxidative Stress
CG11793	Sod	C	Schlenke	Others	Response to Oxidative Stress
CG3331	e	B	Schlenke	Others	Phenol Metabolic Process
CG3083	Prx6005	C	Schlenke	Others	Peroxidase Activity
CG11313	CG11313	11	Wertheim	Others	Monophenol Monooxygenase
CG31832	CG31832	B	Schlenke	Others	Signal Transduction
CG7668	CG7668	C	Schlenke	Others	Signal Transduction
CG32496	CG32496	11	Wertheim	Others	Signal Transduction
CG5847	CG5847	B	Schlenke	Others	Chitin-based Cuticle
CG32405	CG32405	1	Wertheim	Others	Chitin-based Cuticle
CG30438	CG30438	B	Schlenke	Others	Transferase Activity
CG11648	Abd-B	2	Wertheim	Others	Transcription Factor Binding
CG12013	PHGPx	C	Schlenke	Others	Response to Lipid Hydroperoxide
CG5748	Hsf	C	Schlenke	Others	Response to Heat
CG4533	l(2)efl	C	Schlenke	Others	Response to Heat
CG13887	CG13887	C	Schlenke	Others	Protein Transport
CG5520	Gp93	12/C	Both	Others	Protein Folding
CG9095	CG9095	B	Schlenke	Others	Protein Binding
CG7896	CG7896	A	Schlenke	Others	Protein Binding
CG32687	CG32687	C	Schlenke	Others	Protein Binding
CG14526	CG14526	12	Wertheim	Others	Metalloendopeptidase Activity
CG7002	Hml	C	Schlenke	Others	Hemolymph Coagulation
CG4164	CG4164	C	Schlenke	Others	Heat Shock Protein Binding
CG7387	CG7387	C	Schlenke	Others	Heat Shock Protein Binding
CG8286	P58IPK	C	Schlenke	Others	Heat Shock Protein Binding
CG1520	WASp	A	Schlenke	Others	GTPase Regulator Activity
CG17795	mthl2	11	Wertheim	Others	G-Protein Signaling Pathway
CG4421	GstD8	C	Schlenke	Others	Glutathione Peroxidase Activity
CG8938	GstS1	C	Schlenke	Others	Glutathione Peroxidase Activity
CG3410	lectin-24A	12	Wertheim	Others	Galactose Binding
